# Supplementary material for: A novel classifier of radiographic knee osteoarthritis for use on knee DXA images is predictive of joint replacement in UK Biobank
Source: Rheumatol Adv Pract. 2025 Jan 20;9(1):rkaf009. doi: 10.1093/rap/rkaf009 (PMC11846665; doi:10.1093/rap/rkaf009)
Supplement: rkaf009_Supplementary_Data [file rkaf009_supplementary_data.zip]

Archive with 1 entries (1 files):
- 1d814_24-234 Supplementary Material.docx
